# Supplementary material for: Next-Generation Sequencing–Based Genomic Profiling of Children with Acute Myeloid Leukemia
Source: J Mol Diagn. 2023 Aug;25(8):555–68. doi: 10.1016/j.jmoldx.2023.04.004 (PMC10435843; doi:10.1016/j.jmoldx.2023.04.004)
Supplement: Supplemental Table S1 [file mmc1.xlsx]

## Sheet: Supplementary Table S1
	Supplementary Table S1. Clinical and molecular characteristics of the patients
	Characteristics	No. (%) (n=75)
	Sex
	Male	41 (54.7)
	Female	34 (45.3)
	Median age, years (range)	9.0 (0-17)
	Median WBC count, x109/L (range)	8.9 (0.51-348.0)
	Cytogenetics
	CBF-rearranged
	inv(16)/t(16;16)	3 (4.0%)
	t(8;21)	7 (9.3%)
	t(15;17)	3 (4.0%)
	KMT2A (MLL)-rearranged	16 (21.3%)
	Normal karyotype	16 (21.3%)
	Others*	15 (20.0%)
	Adverse
	Complex karyotype†	5 (6.7%)
	monosomy 7 / del(7q)	4 (5.3%)
	t(6;9)	1 (1.3%)
	inv(3)/t(3;3)	1 (1.3%)
	NA	4 (5.3%)
	* Cytogenetic abnormalities not classified in other subgroups
	† Three or more chromosome abnormalities in the absence of one of the WHO-designated recurring translocations or inversions.
