# Supplementary material for: Next-Generation Sequencing–Based Genomic Profiling of Children with Acute Myeloid Leukemia
Source: J Mol Diagn. 2023 Aug;25(8):555–68. doi: 10.1016/j.jmoldx.2023.04.004 (PMC10435843; doi:10.1016/j.jmoldx.2023.04.004)
Supplement: Supplemental Table S2 [file mmc2.xlsx]

## Sheet: Supplementary Table S2
	Supplementary Table S2. Patient characteristics
	Patient ID	Sex	Age at diagnosis (years)	WBC (109/L)	Flow cytometry bone marrow blast (%)	Other site of Disease	Cytogenetic subgroups	WHO classification 25	Therapy regimen (1st line)	Risk group	Event-free survival (days)	Overall survival (days)	OS Event (Dead / Alive)
	P01	Male	12	8.9	0.61	-	other	NOS	AML BFM 98	HR	194	194	Dead
	P02	Female	2	2.11	0.71	-	KMT2A (MLL)-rearranged t(9;11)	AML with recurrent genetic abnormalities	AML BFM 98	HR	30	30	Dead
	P03	Male	4	24.16	0.13	-	KMT2A (MLL)-rearranged t(9;11)	AML with recurrent genetic abnormalities	AML BFM 2012	HR	102	119	Dead
	P04	Female	12	4.13	0.21	-	t(8;21)	AML with recurrent genetic abnormalities	AML BFM 98	HR	1187	1187	Alive
	P05	Male	8	20.97	0.54	-	normal	NOS	Other	SR	1388	1388	Alive
	P06	Female	2	6.34	0.32	-	other (trisomy 21)	NOS	AML BFM 2012 modified	SR	339	353	Dead
	P07	Female	5	27.19	0.84	-	other	NOS	AML BFM 2004	SR	1122	1122	Alive
	P08	Male	12	25.6	0.45	-	normal	AML with recurrent genetic abnormalities	AML BFM 2012	SR	896	896	Alive
	P09	Female	6	4.37	0.02	lymph node	other	AML with recurrent genetic abnormalities (provisional entity) / myeloid sarcoma	AML BFM 2012	HR	725	725	Alive
	P10	Female	14	29.56	0.4	-	inv(16)	AML with recurrent genetic abnormalities	AML BFM 98	SR	1806	1806	Alive
	P11	Female	17	1.6	0.42	-	KMT2A (MLL)-rearranged t(9;11)	AML with recurrent genetic abnormalities	AML BFM 98 modified	HR	28	28	Dead
	P12	Female	10	3.4	0.8	-	normal	NOS	AML BFM 98	HR	595	5802	Alive
	P13	Male	11	3.88	0.41	-	complex	AML with recurrent genetic abnormalities	Palliative	HR	340	583	Dead
	P14	Male	1	4.65	0.1	-	monosomy 7	AML with myelodysplasia-related features	AML BFM 98	HR	705	1894	Alive
	P15	Male	4	5.47	0.45	-	KMT2A (MLL)-rearranged t(9;11)	AML with recurrent genetic abnormalities	AML BFM 2012	HR	893	893	Alive
	P16	Female	16	na	0.6	-	normal	AML with recurrent genetic abnormalities	na	SR	na	na	Alive
	P17	Male	3	na	0	skin	na	Myeloid sarcoma	AML BFM 2012 modified	na	1472	1472	Alive
	P18	Female	2	100	0.8	-	KMT2A (MLL)-rearranged t(9;11)	AML with recurrent genetic abnormalities	AML BFM 2012	MR	390	390	Alive
	P19	Male	17	16.2	na	-	na	AML with recurrent genetic abnormalities	AML BFM 98	MR	117	117	Dead
	P20	Male	14	12.5	0.31	-	inv(3)	AML with recurrent genetic abnormalities	AML BFM 2004	HR	303	303	Dead
	P21	Male	9	8.68	0.53	-	t(8;21)	AML with recurrent genetic abnormalities	AML BFM 98	HR	2595	2595	Alive
	P22	Female	12	9.2	0.62	-	normal	NOS	AML BFM 98	HR	5772	5772	Alive
	P23	Male	0	75.11	0.54	-	normal	NOS	AML BFM 98	HR	97	97	Dead
	P24	Male	15	8.08	0.71	-	KMT2A (MLL)-rearranged no t(9;11)	NOS	AML BFM 98	HR	40	40	Dead
	P25	Male	16	5.85	0.41	-	t(8;21)	AML with recurrent genetic abnormalities	AML BFM 2012	HR	459	459	Alive
	P26	Female	17	4.9	0.215	-	KMT2A (MLL)-rearranged no t(9;11)	AML with myelodysplasia-related features	7+3	HR	58	58	Dead
	P27	Female	13	4.12	0.3	-	monosomy 7	AML with myelodysplasia-related features	AML BFM 98	HR	215	215	Dead
	P28	Male	15	36.65	0.31	-	inv(16)	AML with recurrent genetic abnormalities	AML BFM 98	HR	4013	4013	Alive
	P29	Male	16	4.5	0.44	-	other	Therapy-related AML	AML BFM 2012	MR	170	170	Dead
	P30	Male	2	7.07	0.75	testis	KMT2A (MLL)-rearranged t(9;11)	AML with recurrent genetic abnormalities / myeloid sarcoma	AML BFM 98	MR	2614	2614	Alive
	P31	Female	12	100	0.7	-	t(6;9)	AML with recurrent genetic abnormalities	AML BFM 98	HR	380	517	Dead
	P32	Female	13	82.4	NA	-	complex	NOS	AML BFM 98	HR	69	132	Dead
	P33	Female	10	72.73	0.76	-	KMT2A (MLL)-rearranged t(9;11)	AML with recurrent genetic abnormalities	AML BFM 98	SR	802	2491	Alive
	P34	Male	2	33.08	0.79	-	na	NOS	AML BFM 98	SR	3859	3859	Alive
	P35	Female	6	67.7	0.86	-	KMT2A (MLL)-rearranged*	NOS	AML BFM 98	HR	5106	5106	Alive
	P36	Female	5	45.5	0.88	-	normal	AML with recurrent genetic abnormalities	AML BFM 98	HR	1176	1176	Dead
	P37	Male	4	91.4	0.89	-	normal	AML with recurrent genetic abnormalities	AML BFM 98	HR	2400	2400	Alive
	P38	Male	13	330.58	0.9	-	complex	AML with myelodysplasia-related features	AML BFM 98	HR	228	228	Dead
	P39	Female	0	30.59	na	lymph node	normal	Myeloid sarcoma	AML BFM 98	HR	2341	2341	Alive
	P40	Female	0	na	0.15	-	KMT2A (MLL)-rearranged no t(9;11)	NOS	AML BFM 98	HR	912	912	Alive
	P41	Male	10	100	0.72	-	other	NOS	AML BFM 98	HR	200	387	Dead
	P42	Male	9	2.54	0.59	-	KMT2A (MLL)-rearranged no t(9;11)	Therapy-related AML	AML BFM 98	HR	446	446	Dead
	P43	Male	15	0.51	0.5	-	normal	AML with recurrent genetic abnormalities (provisional entity)	AML BFM 98	HR	279	336	Dead
	P44	Male	17	0.8	0.92	-	other	Therapy-related AML	AML BFM 98	HR	1252	2873	Dead
	P45	Male	0	1.8	0.1	skin	complex	Myeloid sarcoma	AML BFM 98 modified	HR	103	122	Dead
	P46	Male	2	5.4	0.24	-	KMT2A (MLL)-rearranged*	NOS	AML BFM 98	HR	254	254	Dead
	P47	Female	5	16.29	0.33	-	t(8;21)	AML with recurrent genetic abnormalities	AML BFM 98	HR	3345	3345	Alive
	P48	Male	13	4.99	0.52	-	normal	NOS	AML BFM 98	HR	45	45	Dead
	P49	Male	3	132.31	0.76	-	normal	AML with recurrent genetic abnormalities	AML BFM 98	HR	3155	3155	Alive
	P50	Female	11	55.2	0.3	-	monosomy 7	NOS	AML BFM 2012	SR	90	90	Dead
	P51	Male	6	7.37	0.34	-	t(8;21)	AML with recurrent genetic abnormalities / therapy-related AML	AML BFM 2019	HR	209	209	Alive
	P52	Male	8	137	0.73	-	normal	AML with recurrent genetic abnormalities	AML BFM 2012	na	220	220	Alive
	P53	Male	11	32.92	0.26	-	t(8;21)	AML with recurrent genetic abnormalities	AML BFM 98	SR	1690	1690	Alive
	P54	Male	15	56.9	0.9	-	KMT2A (MLL)-rearranged no t(9;11)	NOS	AML BFM 2019	SR	212	212	Alive
	P55	Male	0	305	0.64	-	normal	NOS	AML BFM 98	HR	5	5	Dead
	P56	Male	0	348	0.47	-	other	NOS	Other	HR	112	205	Dead
	P57	Female	5	26.79	0.5	-	other	NOS	AML BFM 98	SR	1646	1646	Dead
	P58	Male	11	19.84	na	-	na	NOS	AML BFM 98	SR	518	2928	Alive
	P59	Female	1	na	0.9	-	KMT2A (MLL)-rearranged no t(9;11)	NOS	AML BFM 98	HR	1291	1291	Alive
	P60	Female	13	22.3	na	-	inv(16)	AML with recurrent genetic abnormalities	AML BFM 98	HR	2110	2110	Alive
	P61	Female	2	3.4	na	-	other (trisomy 21)	Myeloid leukemia associated with Down syndrome	AML BFM 98	SR	3061	3061	Alive
	P62	Male	16	48	0.9	-	complex	NOS	AML BFM 2012	SR	307	450	Dead
	P63	Male	3	3.2	0.64	-	normal	NOS	AML BFM 98	HR	6262	6262	Alive
	P64	Male	14	0.83	0.8	-	t(15;17)	AML with recurrent genetic abnormalities	AML BFM 2012	SR	789	789	Alive
	P65	Male	2	2.9	0.9	-	t(15;17)	AML with recurrent genetic abnormalities	AML BFM 2019	SR	220	220	Alive
	P66	Male	12	1.36	0.89	-	t(15;17)	AML with recurrent genetic abnormalities	AML BFM 98	MR	1374	1374	Alive
	P67	Female	1	7.27	0.1	-	other (trisomy 21)	Myeloid leukemia associated with Down syndrome	AML BFM 98	MR	2337	2337	Alive
	P68	Male	1	6.05	0.26	-	other (trisomy 21)	Myeloid leukemia associated with Down syndrome	AML BFM 98	SR	5452	5452	Alive
	P69	Female	14	8.24	0.5	-	t(8;21)	AML with recurrent genetic abnormalities	AML BFM 2012	SR	703	703	Alive
	P70	Female	13	1.88	0.38	-	other	NOS	AML BFM 2004	SR	1243	1243	Alive
	P71	Female	13	1.83	0.1	-	monosomy 7	NOS	Other	MR	228	228	Alive
	P72	Female	1	15.38	0.22	-	other (trisomy 21)	Myeloid leukemia associated with Down syndrome	AML BFM 2012	SR	696	696	Alive
	P73	Female	1	5.52	0.21	-	other	Myeloid leukemia associated with Down syndrome	AML BFM 2019 ML-DS	SR	521	521	Alive
	P74	Female	1	13.95	0.87	-	KMT2A (MLL)-rearranged no t(9;11)	NOS	AML BFM 2012	HR	76	76	Dead
	P75	Female	12	4.07	0.397	-	normal	AML with myelodysplasia-related features	AML BFM 98	HR	1147	1497	Dead
	*Information about the exact translocation is not available as break apart FISH probe was used.
