# Supplementary material for: Next-Generation Sequencing–Based Genomic Profiling of Children with Acute Myeloid Leukemia
Source: J Mol Diagn. 2023 Aug;25(8):555–68. doi: 10.1016/j.jmoldx.2023.04.004 (PMC10435843; doi:10.1016/j.jmoldx.2023.04.004)
Supplement: Supplemental Table S3 [file mmc3.xlsx]

## Sheet: Supplementary Table S3 
	Supplementary Table S3. List of genomic regions captured by the Illumina TruSight Myeloid Sequencing Panel
	Gene	Targeted Region (exon)
	ABL1	4–6
	ASXL1	12
	ATRX	8–10,17–31
	BCOR	full CDS
	BCORL1	full CDS
	BRAF	15
	CALR	9
	CBL	8.9
	CBLB	9.1
	CBLC	9.1
	CDKN2A	full CDS
	CEBPA	full CDS
	CSF3R	14–17
	CUX1	full CDS
	DNMT3A	full CDS
	ETV6/TEL	full CDS
	EZH2	full CDS
	FBXW7	9–11
	FLT3	14,15,20
	GATA1	2
	GATA2	2–6
	GNAS	8.9
	HRAS	2.3
	IDH1	4
	IDH2	4
	IKZF1	full CDS
	JAK2	12.14
	JAK3	13
	KDM6A	full CDS
	KIT	2,8–11,13,17
	KRAS	2.3
	MLL	5–8
	MPL	10
	MYD88	3–5
	NOTCH1	26-28,34
	NPM1	12
	NRAS	2.3
	PDGFRA	12,14,18
	PHF6	full CDS
	PTEN	5.7
	PTPN11	3.13
	RAD21	full CDS
	RUNX1	full CDS
	SETBP1	4 (partial)
	SF3B1	13–16
	SMC1A	2,11,16,17
	SMC3	10,13,19,23,25,28
	SRSF2	1
	STAG2	full CDS
	TET2	3–11
	TP53	2–11
	U2AF1	2.6
	WT1	7.9
	ZRSR2	full CDS
