# Supplementary material for: Next-Generation Sequencing–Based Genomic Profiling of Children with Acute Myeloid Leukemia
Source: J Mol Diagn. 2023 Aug;25(8):555–68. doi: 10.1016/j.jmoldx.2023.04.004 (PMC10435843; doi:10.1016/j.jmoldx.2023.04.004)
Supplement: Supplemental Table S5 [file mmc5.xlsx]

## Sheet: Supplementary Table S5
	Supplementary Table S5. FLT3-ITD mutations detected by fragment analysis
	Patient ID	Sample ID	Diagnosis / Relapse	Number of FLT3-ITD mutations per sample	FLT3/ITD length (bp)	Allelic ratio (FLT3-ITD/FLT3wt)
1	P10	26809	Diagnosis	1	51	0.09
2	P19	2016-51135-025572_S3	Diagnosis	2	21	1.57
3	P19	2016-51135-025572_S3	Diagnosis	2	51	6.25
4	P22	6230	Diagnosis	1	30	0.02
5	P31	2013-56180-020127_S3	Diagnosis	1	36	4.68
6	P31	22517	Relapse1	1	36	0.59
7	P31	2015-51492-023017_S2	Relapse2	1	36	12.04
8	P34	2021-00000-001239_S4	Diagnosis	1	87	0.44
9	P36	24474	Diagnosis	2	30	0.02
10	P36	24474	Diagnosis	2	75	0.17
11	P37	2015-51896-023111_S1	Diagnosis	1	39	0.78
12	P38	23274	Diagnosis	3	21	0.02
13	P38	23274	Diagnosis	3	30	0.02
14	P38	23274	Diagnosis	3	48	0.57
15	P41	7394	Diagnosis	3	45	0.08
16	P41	7394	Diagnosis	3	57	0.31
17	P41	7394	Diagnosis	3	69	0.02
18	P43	30744	Diagnosis	1	96	0.09
19	P53	27520	Diagnosis	1	6	0.02
