# Supplementary material for: Next-Generation Sequencing–Based Genomic Profiling of Children with Acute Myeloid Leukemia
Source: J Mol Diagn. 2023 Aug;25(8):555–68. doi: 10.1016/j.jmoldx.2023.04.004 (PMC10435843; doi:10.1016/j.jmoldx.2023.04.004)
Supplement: Supplemental Table S6 [file mmc6.xlsx]

## Sheet: Supplementary Table S6
	Supplementary Table S6. CEBPA mutations detected in our patient cohort
	Patient ID	Sample ID	Diagnosis / Relapse	HGVSc	HGVSp	rsID	COSMIC ID
	P13	22603	Diagnosis	c.247del	p.Q83Sfs*77	-	COSM1375
	P13	22603	Diagnosis	c.584_589del	p.H195_P196del	rs762459325	COSM9232713
	P13	22603	Diagnosis	c.950_953delinsACCTT	p.Leu317HisfsTer4	-	-
	P16	2016-55212-026237_S6	Diagnosis	c.68dupC	p.His24AlafsTer84	rs137852728	COSM18922
	P16	2016-55212-026237_S6	Diagnosis	c.691_701del	p.Val232AlafsTer85	-	-
	P52	2021-51964-PED748_S2	Diagnosis	c.68dupC	p.His24AlafsTer84	rs137852728	COSM18922
	P52	2021-51964-PED748_S2	Diagnosis	c.903_926dup	p.Asp301_Val308dup	-	COSM249864
	Web source for COSMIC IDs: https://cancer.sanger.ac.uk/cosmic, Date of last access: 2022-07-01
