# Supplementary material for: Next-Generation Sequencing–Based Genomic Profiling of Children with Acute Myeloid Leukemia
Source: J Mol Diagn. 2023 Aug;25(8):555–68. doi: 10.1016/j.jmoldx.2023.04.004 (PMC10435843; doi:10.1016/j.jmoldx.2023.04.004)
Supplement: Supplemental Table S7 [file mmc7.xlsx]

## Sheet: Supplementary Table S7
Supplementary Table S7. Immunophenotype of the patients
Patient ID	Diagnosis/relapse	CD34	CD33	CD7	CD117
P01	diagnosis	dim	bright	n.a.	n.a.
P02	diagnosis	neg	pos	n.a.	n.a.
P03	diagnosis	neg	bright	neg	neg
P05	diagnosis	bright	pos	neg	bright
P06	diagnosis	neg	bright	dim	pos
P07	diagnosis	neg	pos	neg	pos
P09	diagnosis	pos	dim	bright	pos
P10	diagnosis	pos	pos	neg	bright
P11	diagnosis	neg	bright	dim	dim
P12	diagnosis	pos	pos	neg	n.a.
P13	diagnosis	pos	bright	neg	bright
P14	diagnosis	pos	pos	pos	pos
P14	relapse	pos	pos	pos	pos
P15	diagnosis	bright	pos	dim	bright
P16	diagnosis	pos	bright	dim	pos
P19	diagnosis	pos	bright	pos	dim
P20	diagnosis	pos	pos	pos	neg
P21	diagnosis	bright	pos	neg	bright
P22	diagnosis	pos	pos	pos	n.a.
P23	diagnosis	bright	bright	neg	bright
P24	diagnosis	neg	pos	neg	partially
P25	diagnosis	bright	pos	neg	pos
P26	diagnosis	pos	bright	pos	pos
P27	diagnosis	bright	pos	dim	bright
P28	diagnosis	pos	pos	neg	pos
P29	diagnosis	pos	pos	pos	pos
P30	diagnosis	neg	pos	neg	neg
P31	diagnosis	bright	bright	neg	bright
P31	relapse 1	partially	bright	neg	bright
P31	relapse 1	partially	bright	neg	partially
P33	diagnosis	neg	pos	neg	partially
P33	relapse	neg	pos	neg	pos
P34	diagnosis	neg	neg	n.a.	bright
P35	diagnosis	neg	pos	neg	n.a.
P36	diagnosis	neg	neg	neg	dim
P36	relapse 1	neg	neg	neg	dim
P37	diagnosis	neg	pos	neg	neg
P38	diagnosis	neg	bright	neg	pos
P40	diagnosis	bright	bright	neg	pos
P40	relapse	n.a.	n.a.	n.a.	n.a.
P41	diagnosis	pos	pos	n.a.	n.a.
P42	diagnosis	neg	pos	neg	pos
P43	diagnosis	pos	bright	pos	neg
P43	relapse	pos	bright	pos	neg
P44	diagnosis	pos	pos	n.a.	n.a.
P45	diagnosis	neg	bright	neg	neg
P46	diagnosis	neg	bright	neg	bright
P47	diagnosis	neg	pos	neg	pos
P48	diagnosis	pos/bright	pos	pos	pos/bright
P49	diagnosis	neg	pos/bright	neg	pos
P51	diagnosis	pos	dim	neg	pos
P53	diagnosis	bright	pos	neg	pos
P55	diagnosis	neg	bright	neg	neg
P56	diagnosis	neg	bright	neg	neg
P62	diagnosis	neg	bright	pos	neg
P62	relapse	neg	bright	pos	heterogeneous
P63	diagnosis	neg	bright	n.a.	n.a.
P64	diagnosis	neg	bright	neg	pos
P66	diagnosis	neg	bright	neg	pos
P67	diagnosis	heterogen	pos	pos	pos
P68	diagnosis	bright	bright	pos	n.a.
P70	diagnosis	neg	pos	neg	pos
P73	diagnosis	heterogen	pos	pos	pos
P74	diagnosis	n.a.	bright	n.a.	partial
P75	diagnosis	neg	bright	neg	partial
P75	relapse 1	bright	bright	pos	bright
P75	relapse 2	bright	pos	pos	pos
Heterogeneous: Both negative and positive cells for a marker can be found within the blasts. Partial: Two distinct populations (a negative and a positive) were detected within the blasts.
