# Supplementary material for: Next-Generation Sequencing–Based Genomic Profiling of Children with Acute Myeloid Leukemia
Source: J Mol Diagn. 2023 Aug;25(8):555–68. doi: 10.1016/j.jmoldx.2023.04.004 (PMC10435843; doi:10.1016/j.jmoldx.2023.04.004)
Supplement: Supplemental Table S8 [file mmc8.xlsx]

## Sheet: Supplementary Table S8
	Supplementary Table S8. Patients’ characteristics according to complete remission status after one course of intensive induction chemotherapy
	Characteristics	Total No.	CR D28	no CR D28	p-value
	Sex (M/F)	36/25	25/21	11/4	0.3618
	WBC>20x109/L	19	19	4	0.3589
	Cytogenetics
	CBF-rearranged	10	8	2	>0.9999
	t(15;17)	3	2	1	>0.9999
	KMT2A (MLL)-rearranged	11	8	3	>0.9999
	Normal karyotype	12	10	2	0.7093
	Others	8	4	4	0.0970
	Adverse	13	9	4	0.7166
	Gene mutations
	Tyrosine kinase pathway	34	24	10	0.5484
	FLT3-ITD	10	6	4	0.2570
	FLT3-TKD	3	2	1	>0.9999
	NOTCH1	6	4	2	0.6385
	NRAS	8	6	2	>0.9999
	CSF3R	4	4	0	0.5635
	CBL	2	2	0	>0.9999
	PTPN11	3	3	0	0.5635
	KRAS	1	1	0	>0.9999
	FBXW7	1	0	1	>0.9999
	JAK2	2	1	1	0.4471
	KIT	1	0	1	>0.9999
	CBLB	1	1	0	>0.9999
	CALR	1	0	1	>0.9999
	ABL1	1	1	0	>0.9999
	Transcription Factors	18	16	2	0.1161
	CEBPA	1	1	0	>0.9999
	RUNX1	1	0	1	>0.9999
	GATA2	7	7	0	0.1743
	GATA1	5	5	0	0.3155
	ETV6	2	2	0	>0.9999
	CUX1	4	3	1	>0.9999
	IKZF1	1	1	0	>0.9999
	Epigenetic modifiers	9	8	1	0.4242
	KDM6A	4	4	0	0.5635
	ASXL1	3	3	0	0.5635
	EZH2	1	1	0	>0.9999
	BCOR	3	2	1	>0.9999
	BCORL1	3	3	0	0.5635
	ATRX	1	1	0	>0.9999
	DNA Methylation	7	6	1	0.6657
	IDH1	3	2	1	>0.9999
	DNMT3A	2	2	0	>0.9999
	TET2	2	2	0	>0.9999
	Tumor Suppressors	11	4	7	0.0034**
	WT1	5	2	3	0.0986
	TP53	1	0	1	0.2542
	PHF6	5	2	3	0.0986
	Cohesin	9	8	1	0.4242
	SMC3	1	1	0	>0.9999
	RAD21	2	2	0	>0.9999
	STAG2	6	5	1	>0.9999
	Spliceosome	6	5	1	>0.9999
	SRSF2	2	2	0	>0.9999
	U2AF1	1	1	0	>0.9999
	SF3B1	1	0	1	>0.9999
	ZRSR2	2	2	0	>0.9999
	NPM1	4	4	0	0.5635
